# Supplementary material for: Identification of the BrC2DP gene family in Chinese Cabbage and functional analysis of the BrC2DP56 gene in drought stress
Source: Front Plant Sci. 2026 May 8;17:1839463. doi: 10.3389/fpls.2026.1839463 (PMC13195685; doi:10.3389/fpls.2026.1839463)
Supplement: Supplementary file 2 [file Table1.xlsx]

## Sheet: Table S1
Table S1 Primer information for qRT-PCR analysis
Gene	Forward primer sequences	Reverse primer sequences
BrC2DP1	5' AAGGTTGGAGGATTGAGCGA 3'	5' CTTGGAGCAATTGAAGCAAA 3'
BrC2DP2	5' TCTGAGGATACAGGTGAAGAAAGG 3'	5' CCTCTAGAAACAGCTTGATGTCAA 3'
BrC2DP3	5' ACGCAGTGTTTCAAGAGAAGTTTA 3'	5' TAAACTTCTCTTGAAACACTGCGT 3'
BrC2DP4	5' GATTTGTAGTTTTGATTCTCGCCA 3'	5' GTGGCGAGAATCAAAACTACAAA 3'
BrC2DP5	5' TCCTAAGTGGGCGTCAGCAA 3'	5' TTGCTGACGCCCACTTAGGA 3'
BrC2DP6	5' CAAAGAGCCATAGAGAACCCAA 3'	5' TTGGGTTCTCTATGGCTCTTTG 3'
BrC2DP7	5' TGAAAGGCGACCATACTCAAAC 3'	5' AGTTGGGTTCTCCATCGTTGTT 3'
BrC2DP8	5' GGCGGCACTACTCAACAGAA 3'	5' TTCTGTTGAGTAGTGCCGCC 3'
BrC2DP9	5' ATTGGTTTCGGCAAAGGAGA 3'	5' CAACTTCATAGATGGTAGCGTG 3'
BrC2DP10	5' AGGAAAGGTGTTGGTTGGAGTG 3'	5' CCACATCCCAAACCCAAGTC 3'
BrC2DP11	5' AGAAATACTCGGAGAATGGCGT 3'	5' ACGCCATTCTCCGAGTATTTCT 3'
BrC2DP12	5' TCCAATAATGATGAACGCAATG 3'	5' TGTCTCTAAACATAACAGGTCATA 3'
BrC2DP13	5' CTCCATAAACCTTTTGTTCAGACC 3'	5' GGTCTGAACAAAAGGTTTATGGAG 3'
BrC2DP14	5' AAGGCGTATTATGTTGACGAGAGT 3'	5' ACTTGGTCTTCGTCCTCCGTC 3'
BrC2DP15	5' ATGGGGTTTCTCTTTGGTTTGT 3'	5' ACAAACCAAAGAGAAACCCCAT 3'
BrC2DP16	5' TGGCGGATGAAACAGGAACA 3'	5' CCTGTTCCTGTTTCATCCGC 3'
BrC2DP17	5' AAGTGAAAACAAGCGAGCCA 3'	5' TGGCTCGCTTGTTTTCACTT 3'
BrC2DP18	5' GCCGTCAGAAACTCAAAACCA 3'	5' CCACTTTGGTTTTGAGTTTCTGA 3'
BrC2DP19	5' TACGGGTCTTGGATTGTCTCTTC 3'	5' GAAGAGACAATCCAAGACCCGTA 3'
BrC2DP20	5' CCTTCTCTCTGCTGAAAAACCAA 3'	5' CTGAAGCAGAAGAGACACCAAGC 3'
BrC2DP21	5' CTGACGACCCTTCTATCACACCT 3'	5' GAAGTAGAAAGACTCGTGCCAGA 3'
BrC2DP22	5' GCCTTCTCTGGGTTGGATGAT 3'	5' ACCCAGAGAAGGCACTCACAA 3'
BrC2DP23	5' CCATCCGTGACCATAGAAGCA 3'	5' GCTGCTTCTATGGTCACGGAT 3'
BrC2DP24	5' TTGATGAGATGAACGGAAAGGA 3'	5' TTGGGGGAGAGATAGACTTTTG 3'
BrC2DP25	5' TCCGCTCTCGCCACTACAAA 3'	5' TTTGTAGTGGCGAGAGCGGA 3'
BrC2DP26	5' AGACCTCGGAGAGAAATGGC 3'	5' CTCGCTGCTTATCCATCCAC 3'
BrC2DP27	5' CGCTTCAAACTTGCGAGACA 3'	5' GTTTGAAGCGGAGAACGACA 3'
BrC2DP28	5' AAACCCAGAGTGGAGGCAAG 3'	5' CTTGCCTCCACTCTGGGTTT 3'
BrC2DP29	5' ATTACTCCGAAAACGGCAGG 3'	5' ATCGCTGAGGAGGTAACGGT 3'
BrC2DP30	5' TGTGTTCTACGGAAGCAGGG 3'	5' CCCTGCTTCCGTAGAACACA 3'
BrC2DP31	5' GGCTACGCTTCTCCAAACGA 3'	5' AGTTCCACCAACACCGACCA 3'
BrC2DP32	5' GCCTTCTGCCAGTTCTCCGT 3'	5' TTTGCGGTTGAAGCATTTGA 3'
BrC2DP33	5' GTTGATGTGTCGGTCCGTGTAT 3'	5' ACGGACCGACACATCAACAAGT 3'
BrC2DP34	5' TGGCAGGGACTATCTATCAGGA 3'	5' GCAAATGGATGCTGTGATGAAC 3'
BrC2DP35	5' AGGTTGAGAGACGATTATGGGG 3'	5' CGGTTTACAAGCCTTACTCTCC 3'
BrC2DP36	5' GTGTTGGTAATGAGTGCGAAGG 3'	5' AACCCTTCCATCCTATTCCCTG 3'
BrC2DP37	5' AATGGGTGTTGGTAATGAGTGC 3'	5' GCACTCATTACCAACACCCATT 3'
BrC2DP38	5' TGTTGATGGGAAAGTGAAGCAG 3'	5' TTTCCCTGAAGTTATCCGCAAG 3'
BrC2DP39	5' TTTGTGAGAATCCAGGTCGGTA 3'	5' TTTAGGCTTATCAGCAGCAACC 3'
BrC2DP40	5' CGAAGGAGGTGACAGAGGATAC 3'	5' ACTTTTGGTTCCACAATGCGTT 3'
BrC2DP41	5' TTCGGGAGACAAAAAGATTCAG 3'	5' TTTTGTCTCCCGAAAGGGTTAC 3'
BrC2DP42	5' TTCAAGGGTTTTTACGGTTAGG 3'	5' CCTAACCGTAAAAACCCTTGAA 3'
BrC2DP43	5' CCAAGTAAATAATCCACCAGCG 3'	5' CGCTGGTGGATTATTTACTTGG 3'
BrC2DP44	5' AAATGCCGCCCAAGAATAATAA 3'	5' CCAGGTTTATTATTCTTGGGCG 3'
BrC2DP45	5' CTCCTTAGAATCCGCATCAAAC 3'	5' GTTTGATGCGGATTCTAAGGAG 3'
BrC2DP46	5' ACGAGGAAGCACTCTACGATGG 3'	5' GCTTGTATCACTTTTGGACCGT 3'
BrC2DP47	5' AAATCCCCGTGACAAAACTGAC 3'	5' GTCAGTTTTGTCACGGGGATTT 3'
BrC2DP48	5' TGTTGATGCCGAAGACAAGATG 3'	5' TTGGGTTCTCTATGGCTCTTTG 3'
BrC2DP49	5' TGGGCGACAAAAAGATACAGAA 3'	5' TTCTGTATCTTTTTGTCGCCCA 3'
BrC2DP50	5' TGAAGGTGACTCTCAAGAAGGG 3'	5' CTCCAAACATCTCAGGGTCTCC 3'
BrC2DP51	5' GGTTGCCAGAAACTGAAAGACA 3'	5' ACAGTCGTCGTATCCCTGAGAA 3'
BrC2DP52	5' ATTTATGTCGTTGGGTGGTCTG 3'	5' CAGACCACCCAACGACATAAAT 3'
BrC2DP53	5' GGAGGTGATAAAGACATTGGCG 3'	5' ACCTCGCCAATGTCTTTATCAC 3'
BrC2DP54	5' ACTGATGGTGGACTGATTAGGC 3'	5' ATCTAACCCTTTCGTTGGCTTC 3'
BrC2DP55	5' AAGTCGGAGATGCCAATGAAAG 3'	5' CTTTCATTGGCATCTCCGACTT 3'
BrC2DP56	5' ACAGCACTTGTCGCTTCCATAC 3'	5' TATTACCATAGTTGCCGCCTCT 3'
BrC2DP57	5' GAACAGACGCTCTCGCTAACAT 3'	5' CACTTCTGACCATACTTCGCCA 3'
BrC2DP58	5' ATGATACTTTCTCCGCTGACGA 3'	5' TCGTCAGCGGAGAAAGTATCAT 3'
BrC2DP59	5' GAAGTATCATCACGCAGCATCG 3'	5' ATGACCCCTTTCTCGGAGTAAT 3'
BrC2DP60	5' TTGGATGGTCAGGTTGCTAAAA 3'	5' TTCACCACTGCGTTTTGTATCC 3'
BrC2DP61	5' ATGACTATGACTTGCTCTCCGC 3'	5' TGTTTTCCTGAGTGAACGACGA 3'
BrC2DP62	5' GTGTAAACCCAGAGTGGAACGA 3'	5' TCGTTCCACTCTGGGTTTACAC 3'
BrC2DP63	5' ATGACAAGATGGGAGAAGCAGA 3'	5' CTCTAATGGCGAGATTCACACC 3'
BrC2DP64	5' CTCCAGTGTATTGACTGCGGAC 3'	5' GGCAAGTGAAACCAGAGTAGGC 3'
BrC2DP65	5' ATTTGCTTCTCGCTTGTCTGTT 3'	5' ATGTCGTAGAACAAGGCTGGTG 3'
BrC2DP66	5' CCCTGTCTCCCGTAAAATGAAG 3'	5' CTTCATTTTACGGGAGACAGGG 3'
BrC2DP67	5' TTTGGGTATCTCAAGTGACAGGT 3'	5' ACCGAAATCCTCAACCACCAG 3'
BrC2DP68	5' ATCAGCGGAAGGACTCAAGGT 3'	5' ACCTTGAGTCCTTCCGCTGAT 3'
BrC2DP69	5' TTGCCCCACTTGGAAAGATAA 3'	5' TTGAGTCCTTCCGCTGAGATT 3'
BrC2DP70	5' ACCAAGGAGACTCAGGAACCA 3'	5' CTGAGTCTCCTTGGTGGTCGT 3'
BrC2DP71	5' TCAACATAATCTCCGCACAGG 3'	5' TCTTCATTTTACGGGAGACGG 3'
BrC2DP72	5' AACACACGAAGATAATCCCCG 3'	5' CGGGGATTATCTTCGTGTGTT 3'
BrC2DP73	5' CAGAAGGTGGGAACGGTGGCA 3'	5' ATTCTCTGGCTTTGGGCTAAC 3'
BrC2DP74	5' AGGAAGAGGTTATGTCCCCGT 3'	5' ATTTTGGGCTTTTTGGTTCGT 3'
BrC2DP75	5' TCCTGAAATAAAAGTTGGGGG 3'	5' TTGACTACACTGGCACGAACG 3'
BrC2DP76	5' GAGTTCAGGTCACGAATGCGA 3'	5' CTTCGCCCACTCTGAATCTGT 3'
BrC2DP77	5' TGAGAGATGGGTCTTCGCTTT 3'	5' AGTTGGAGAAAGCGAAGACCC 3'
BrC2DP78	5' TTGGTCATCCAGATTGGGTCA 3'	5' AGTTCTCCAGGCTCTGATGCT 3'
BrC2DP79	5' ACTCCACCACCGATACTCCGT 3'	5' ACGGAGTATCGGTGGTGGAGT 3'
BrC2DP80	5' TGTTTTGCTGAGCCACCTTAC 3'	5' AATCCACGACCAACAGACCTC 3'
BrC2DP81	5' ACTTCTACACAAGGGTGGGGA 3'	5' GCAGTGAGAGTCCTTCCGTGA 3'
BrC2DP82	5' TGTTCTCGTTGTCTCGGGTCT 3'	5' TAGGATTGACATTTGCTTGGC 3'
BrC2DP83	5' CGTTCTTCTCAGCGACCTCTT 3'	5' GTCGTGAGTTTACGCATCGGA 3'
BrC2DP84	5' ATGGGTGTGCTTGAGGTTTTT 3'	5' GTTGCCGTTCAAGTGGATACC 3'
BrC2DP85	5' AAAGACATCCAACTCATCGGC 3'	5' GCCGATGAGTTGGATGTCTTT 3'
BrC2DP86	5' GTTTCGCAATGGCTACCTCAG 3'	5' CTGAGGTAGCCATTGCGAAAC 3'
BrC2DP87	5' GGAAGTCTACCGCAGCGAAGT 3'	5' ACTTCGCTGCGGTAGACTTCC 3'
BrC2DP88	5' ACAAGAACCGTGCCCAAAACT 3'	5' CACCCATTTCTGCCCATACTT 3'
BrC2DP89	5' GTCTCTCAAAATGGGGATGGA 3'	5' TCCATCCCCATTTTGAGAGAC 3'
BrC2DP90	5' TGAGAGTGCTAAGCGGGTTGT 3'	5' AACCCGCTTAGCACTCTCACC 3'
BrC2DP91	5' ACTGCTTGAATCCTGTGTGGG 3'	5' CCCATCTTGTCATCTGCCTTG 3'
BrC2DP92	5' AAACGCCTTCTACCGCTACCT 3'	5' AGCGGTAGAAGGCGTTTAGAT 3'
BrC2DP93	5' GTTGTCAGTGAAATGGGCAGG 3'	5' GGTGGTAATCCCAAAGTGAGC 3'
BrC2DP94	5' CGACTGGTCTGATGCCTATGA 3'	5' TCCTGCTTTGTGACACTCTCG 3'
BrC2DP95	5' CAATCATACTACGGATGGGCG 3'	5' TACTATGAGCACGCAAGGCAG 3'
BrC2DP96	5' TCTGTTCGGGATTATCTTCGG 3'	5' TGCGGTGAGTCATCATACGAG 3'
BrC2DP97	5' AACGTCAGAGCAAGTCCATCC 3'	5' GCTCATCCCACCAAACACATT 3'
BrC2DP98	5' ATGAAGGCTAAAAACGGAGGG 3'	5' CTTTCCCTCCGTTTTTAGCCT 3'
BrC2DP99	5' AGTCCTGCCCACCAGAGAAAC 3'	5' GATTTCATCGCTGCTCCTTTG 3'
BrC2DP100	5' TAGGGACTGGTTCTCAAGGGA 3'	5' TCCCTTGAGAACCAGTCCCTA 3'
BrC2DP101	5' GAGATGACAAAATGGGCGATG 3'	5' AAGGGTCAGTTGTTCGTTCCA 3'
BrC2DP102	5' TGACACTTGCCCTCAAACATC 3'	5' CAAGCAGTTTTCTTTGGTGGG 3'
BrC2DP103	5' GGAGGGAAATACTACGAGGCG 3'	5' TTTTATCCTTTTCAACGCCAA 3'
BrC2DP104	5' GGACCATCGTGACCACAGTTC 3'	5' GAACTGTGGTCACGATGGTCC 3'
BrC2DP105	5' CCAAGATAAGGGCGAGAGAAA 3'	5' ATGATGCGAAAAGACAGTGCC 3'
BrC2DP106	5' TACTCAAACGAAACAAGCGGC 3'	5' GCCGCTTGTTTCGTTTGAGTA 3'
BrC2DP107	5' CGGTTGATGATTCGTGTCCTC 3'	5' GGGTTCTCTATGGCTCTTTGC 3'
BrC2DP108	5' GGCGTCATTACCATACAAGGC 3'	5' CGTCGCCTTGTATGGTAATGA 3'
BrC2DP109	5' CGTTCTTTGCTTTGAGCGTTA 3'	5' GCTCAAAGCAAAGAACGCATC 3'
BrC2DP110	5' CACAGATGGTGGAAAGAACGC 3'	5' CCTGGATAGGGACCTTGTGGA 3'
BrC2DP111	5' ACAGACGACTATGACGGCGAA 3'	5' CGCCGTCATAGTCGTCTGTAG 3'
BrC2DP112	5' CCAATCTACCGATGTTCAGGC 3'	5' GGATTCCCAGCCCACTTTACT 3'
BrC2DP113	5' ACTGCGGGACGAAACCTAAAT 3'	5' ATTTAGGTTTCGTCCCGCAGT 3'
BrC2DP114	5' TCCTTCCTGGGTCGTCTTCTC 3'	5' GAAGACGACCCAGGAAGGATA 3'
BrC2DP115	5' CATTGGCTAGACAACGCATCA 3'	5' TGATTCTCTACTGGGAGGGCA 3'
BrC2DP116	5' TGTGCTGCTGAGAAACCAAAG 3'	5' CTTTGGTTTCTCAGCAGCACA 3'
BrC2DP117	5' ACGCAATCTTCTGGTCCTCTT 3'	5' ACCTTTGGACATTTTGCTTCG 3'
BrC2DP118	5' CCTCGTGGAACCAGACATTTG 3'	5' ATGGTCACTTCCACTTCTCGG 3'
BrC2DP119	5' GATTGACCCCGAGCGTAAACT 3'	5' AGTTTACGCTCGGGGTCAATC 3'
BrC2DP120	5' CCAAAGGTCTGGAGGATTCTG 3'	5' CCTTTGGCACTGACAAGAACA 3'
BrC2DP121	5' ACAAGGCACCACTCCAGAATG 3'	5' CATTCTGGAGTGGTGCCTTGT 3'
BrC2DP122	5' CGAAGTTGCTGAGATTCCGAC 3'	5' CAATGAGTGGATACGAATGCG 3'
BrC2DP123	5' TCTCGGATTGCTAACGATTCA 3'	5' AATCGTTAGCAATCCGAGAGG 3'
BrC2DP124	5' CCTCAACGAAGAAACCACCAT 3'	5' TCCTGCTTCACTTTCCCATCA 3'
BrC2DP125	5' ACTCCGATTGAAAGGATGAGG 3'	5' CACCCATCTGGTAAAGCCTCA 3'
BrC2DP126	5' TAAAGGAAACAAGCCCGAATC 3'	5' GATTCGGGCTTGTTTCCTTTA 3'
BrC2DP127	5' GAGGATGCTGAGATGTTTGGG 3'	5' TCAGCATCCTCAAAAGCCATT 3'
BrC2DP128	5' GTGGAACGATGAACTGACGCT 3'	5' CAAGCGTCAGTTCATCGTTCC 3'
BrC2DP129	5' TTGTGCCGTCTGATAAAGGAA 3'	5' AACTTTGGACCGAGTGTTGGA 3'
BrC2DP130	5' GGATGGAAGCATAGCCAGTTT 3'	5' TTTCTCCACTCCCATTTCCAA 3'
BrC2DP131	5' CTCCTTAGGTTTCTCACCGATG 3'	5' GTCATCACTTGTGTCCTTCCGA 3'
BrC2DP132	5' TGGCTATTCGCTTACAGAGTCG 3'	5' CGACTCTGTAAGCGAATAGCCA 3'
BrC2DP133	5' ACGGCGATGAAAGATTATGGAG 3'	5' GACCACCATAGCCATCAATAGC 3'
BrC2DP134	5' AACTCGGAAACTTCACAGCCA 3'	5' GACTTTCCCAATCTTGCCATC 3'
BrC2DP135	5' GTCTTGTCCGTTGCCCTAAAA 3'	5' TTAGGGCAACGGACAAGACAT 3'
BrC2DP136	5' GCCTGCTTAGTCGTCACCAAA 3'	5' TTGGTTGATCTCGGCAAAGTC 3'
BrC2DP137	5' GGGACTCGTCATCGGATACTT 3'	5' CCTTCTCGTCGGTGAGGTAAA 3'
BrC2DP138	5' CTAACGGTAAGGCGAAAGGGT 3'	5' CCGCAGTCTTTGTCAACCTTC 3'
BrC2DP139	5' GTTCCCGTATGTCGGACTGAG 3'	5' CAGGAAAACGCCTATCGGAAT 3'
BrC2DP140	5' ACGGAGACCTGAAACCCTACG 3'	5' CGTAGGGTTTCAGGTCTCCGT 3'
BrC2DP141	5' GGATGAGATTCGTAGCCCTTC 3'	5' TGTGTGTTGCTTGGAGGTGTG 3'
BrC2DP142	5' CGCAAAGACCTCAACCCAATA 3'	5' AGAGCGGTTATCACAAGAGGC 3'
BrC2DP143	5' CATCTCCTGAGTATCACCGCC 3'	5' AAAATAAGTTCCAGGCACCCC 3'
BrC2DP144	5' CCACTACGGATACTGATGCCA 3'	5' CGGAGATTGTGGATTCTTGGA 3'
BrC2DP145	5' ATCGGACTAATCGTCGGAATC 3'	5' GATTCCGACGATTAGTCCGAT 3'
BrC2DP146	5' TCGGTTAGGTTTCCTCTGGTT 3'	5' CGAACCAGAGGAAACCTAACC 3'
BrC2DP147	5' TTCCAGAGGTTCTTCCAATCC 3'	5' TTCATAATGTGCTTCCCGTCA 3'
BrC2DP148	5' AGATTGGTGAGTCCGAGAAGG 3'	5' CCTTCTCGGACTCACCAATCT 3'
BrC2DP149	5' GGAACCTGAGTCGGCTTGTAA 3'	5' TTACAAGCCGACTCAGGTTCC 3'
BrC2DP150	5' CTAAGACCCGTGGACCAGACT 3'	5' TCATCCACAAGAACCTCCCAT 3'
BrC2DP151	5' CTCCAGATGTGGTGAGGGTGT 3'	5' TGAACCAAGAACCGACACAGC 3'
BrC2DP152	5' AGAAAAGGCGTGAGGGTTGTT 3'	5' AAACCTTGTGCCTTTGGGATA 3'
BrC2DP153	5' CTTCCTTTCCGTCTTCCACTC 3'	5' GAGATGATTCGGTTTCGGATT 3'
BrC2DP154	5' AAAAAGTCAAACCCCGAGTGG 3'	5' CCACTCGGGGTTTGACTTTTT 3'
BrC2DP155	5' AGGTTCTGCTACCATCAAGGC 3'	5' TTGTGGATGTTTCTTGCGTTG 3'
BrC2DP156	5' GCTGCTACGCTTCTCCTAACG 3'	5' GCGTCGTTAGGAGAAGCGTAG 3'
BrC2DP157	5' AGAGCCGCCATTGAAAGAGAG 3'	5' GCAACCGAGAGTAGACCAGCA 3'

## Sheet: Table S2
Table S2 Analysis of physicochemical properties of the BrC2DP gene family in Chinese cabbage.
Gene	Sequence ID	Number of Amino Acid	Molecular Weight	Theoretical pI	Instability Index
BrC2DP1	BraA01g002750.3.5C	2756	309418	6.14	49.37
BrC2DP2	BraA01g003560.3.5C	123	13853.1	9.55	33.36
BrC2DP3	BraA01g004160.3.5C	258	28296.7	6.99	72.58
BrC2DP4	BraA01g011910.3.5C	206	23213.3	5.13	38.27
BrC2DP5	BraA01g011920.3.5C	316	34787.3	4.93	38.21
BrC2DP6	BraA01g021110.3.5C	416	45902.3	7.12	40.47
BrC2DP7	BraA01g021120.3.5C	524	58180.1	7.35	46.66
BrC2DP8	BraA01g021130.3.5C	481	52947.1	5.71	42.92
BrC2DP9	BraA01g037710.3.5C	812	91985	5.4	37.29
BrC2DP10	BraA01g038430.3.5C	564	62795.6	5.8	41.05
BrC2DP11	BraA01g042320.3.5C	830	94404.4	7.15	48.99
BrC2DP12	BraA01g042400.3.5C	383	42976.8	5.68	36.63
BrC2DP13	BraA01g043850.3.5C	184	20722.9	6.81	40.26
BrC2DP14	BraA01g044760.3.5C	1023	114563	8.59	47.6
BrC2DP15	BraA02g003850.3.5C	561	62535.4	5.43	25.98
BrC2DP16	BraA02g011710.3.5C	594	67335.7	6.93	41.11
BrC2DP17	BraA02g011730.3.5C	561	63951.8	6.75	42.33
BrC2DP18	BraA02g022610.3.5C	168	19239.2	6.14	47.46
BrC2DP19	BraA02g027260.3.5C	1445	160268	8.48	43.15
BrC2DP20	BraA02g027340.3.5C	176	19602.5	9.38	33.3
BrC2DP21	BraA02g027410.3.5C	995	113780	9.26	48.42
BrC2DP22	BraA02g035420.3.5C	1779	199814	5.4	43.16
BrC2DP23	BraA02g036090.3.5C	180	20140.1	5.95	42.72
BrC2DP24	BraA02g041910.3.5C	289	32451.8	6.8	47.45
BrC2DP25	BraA02g045130.3.5C	581	63808.6	5.49	28.89
BrC2DP26	BraA03g002790.3.5C	793	90986.4	9.2	41.65
BrC2DP27	BraA03g002970.3.5C	587	64275.7	5.2	27.44
BrC2DP28	BraA03g005580.3.5C	769	88592	9.24	43.75
BrC2DP29	BraA03g011680.3.5C	611	69318.8	7.03	45.84
BrC2DP30	BraA03g013400.3.5C	400	43981.5	4.82	63.06
BrC2DP31	BraA03g017480.3.5C	143	16495.8	6.72	37.9
BrC2DP32	BraA03g021260.3.5C	612	69794.9	5.85	48.1
BrC2DP33	BraA03g021680.3.5C	360	40767.5	8.45	83.35
BrC2DP34	BraA03g021690.3.5C	338	36306.7	8.89	56.73
BrC2DP35	BraA03g024070.3.5C	202	22022.3	9.42	38.08
BrC2DP36	BraA03g028040.3.5C	807	91331.9	7.66	31.86
BrC2DP37	BraA03g028050.3.5C	787	88774.1	7.39	33.67
BrC2DP38	BraA03g028770.3.5C	337	37483.9	5.15	40.66
BrC2DP39	BraA03g030480.3.5C	997	113300	9.24	44.17
BrC2DP40	BraA03g030550.3.5C	466	53501.5	9.2	41.05
BrC2DP41	BraA03g031010.3.5C	199	21692.7	9.3	36.76
BrC2DP42	BraA03g032000.3.5C	598	65767.2	9.75	58.87
BrC2DP43	BraA03g033980.3.5C	398	44421.6	6.52	47.89
BrC2DP44	BraA03g038060.3.5C	405	43619.6	6.58	60.57
BrC2DP45	BraA03g038690.3.5C	177	19894	5.46	42.82
BrC2DP46	BraA03g042870.3.5C	404	44318.7	9.48	52.23
BrC2DP47	BraA03g046950.3.5C	286	31893.8	9.3	39.1
BrC2DP48	BraA03g046960.3.5C	437	48444.3	6.27	37.11
BrC2DP49	BraA03g046970.3.5C	209	23266.4	9.3	25.98
BrC2DP50	BraA03g050250.3.5C	338	37462.4	5.53	37.04
BrC2DP51	BraA03g059650.3.5C	259	28158.5	8.26	76.88
BrC2DP52	BraA03g060890.3.5C	863	97852.4	6.5	33.26
BrC2DP53	BraA04g000770.3.5C	272	29484.7	8.8	40.87
BrC2DP54	BraA04g001520.3.5C	1449	166798	8.78	45.38
BrC2DP55	BraA04g001580.3.5C	142	16182.6	9.82	23.44
BrC2DP56	BraA04g001640.3.5C	505	54593.6	7.67	30.92
BrC2DP57	BraA04g003310.3.5C	778	89309.4	9.16	42.56
BrC2DP58	BraA04g004910.3.5C	154	17293.6	5.28	19.01
BrC2DP59	BraA04g009100.3.5C	563	63554	5.27	47.91
BrC2DP60	BraA04g009190.3.5C	829	92469.3	5.15	42.19
BrC2DP61	BraA04g011360.3.5C	168	19041.9	5.95	40.05
BrC2DP62	BraA04g011370.3.5C	205	23515.1	8.88	38.46
BrC2DP63	BraA04g015630.3.5C	168	19175.1	5.96	39.99
BrC2DP64	BraA04g017060.3.5C	2102	225455	5.22	41.18
BrC2DP65	BraA04g020010.3.5C	716	81619.6	8.14	40.69
BrC2DP66	BraA04g025090.3.5C	611	67534.8	9.73	72.16
BrC2DP67	BraA04g029360.3.5C	1320	150696	6.27	42.43
BrC2DP68	BraA04g032860.3.5C	205	22576	9.64	41.51
BrC2DP69	BraA05g005370.3.5C	196	21527.8	9.3	41.57
BrC2DP70	BraA05g005960.3.5C	615	69982.2	5.73	50.86
BrC2DP71	BraA05g011530.3.5C	561	62449.8	9.65	67.57
BrC2DP72	BraA05g015350.3.5C	297	33533.4	8.81	34.48
BrC2DP73	BraA05g017320.3.5C	763	86240.9	5.81	39.57
BrC2DP74	BraA05g018010.3.5C	812	91765.3	5.93	43.01
BrC2DP75	BraA05g021420.3.5C	1979	215901	5.76	45.08
BrC2DP76	BraA05g028420.3.5C	276	29742.2	4.29	45.94
BrC2DP77	BraA05g029920.3.5C	604	67493.5	8.5	50.59
BrC2DP78	BraA05g030560.3.5C	767	84787.3	8.4	33.7
BrC2DP79	BraA05g032290.3.5C	810	91884.9	5.46	39.89
BrC2DP80	BraA05g033570.3.5C	652	73652.3	8.52	50
BrC2DP81	BraA05g038780.3.5C	585	66552.6	6.09	39.47
BrC2DP82	BraA05g038870.3.5C	406	45281.6	6.04	39.53
BrC2DP83	BraA05g043610.3.5C	384	40945.9	9.64	54.3
BrC2DP84	BraA06g003240.3.5C	404	44022.6	4.41	51.32
BrC2DP85	BraA06g006130.3.5C	321	33807.9	6.31	38.23
BrC2DP86	BraA06g019650.3.5C	349	38593.5	4.81	39.58
BrC2DP87	BraA06g026450.3.5C	580	63598.4	5.78	28.89
BrC2DP88	BraA06g037160.3.5C	1064	121843	8.89	50.78
BrC2DP89	BraA06g041930.3.5C	180	20088.1	6.42	42.74
BrC2DP90	BraA06g042280.3.5C	1032	115333	5.53	47.95
BrC2DP91	BraA06g042370.3.5C	165	18261.3	7.64	33.59
BrC2DP92	BraA06g046240.3.5C	568	65244.2	8.76	44.43
BrC2DP93	BraA07g016470.3.5C	529	59894.8	5.48	30.19
BrC2DP94	BraA07g023820.3.5C	774	89126.3	9.14	40.06
BrC2DP95	BraA07g024760.3.5C	592	65908.8	5.94	42.08
BrC2DP96	BraA07g025290.3.5C	505	54679.7	6.99	28.7
BrC2DP97	BraA07g028060.3.5C	2137	231637	5.45	41.14
BrC2DP98	BraA07g029170.3.5C	1048	118000	8.29	49.55
BrC2DP99	BraA07g030820.3.5C	403	45816.1	6.31	35.41
BrC2DP100	BraA07g033100.3.5C	175	20300.4	5.44	32.46
BrC2DP101	BraA07g036650.3.5C	185	21012.2	8.26	32.33
BrC2DP102	BraA07g036660.3.5C	165	18683.7	5.63	43.63
BrC2DP103	BraA08g002120.3.5C	812	92023.4	5.68	43.22
BrC2DP104	BraA08g004320.3.5C	170	19209.3	5.93	34.26
BrC2DP105	BraA08g007760.3.5C	833	95069.3	8.1	37.23
BrC2DP106	BraA08g011840.3.5C	434	49345	6.98	58.06
BrC2DP107	BraA08g011850.3.5C	451	50105.2	6.91	45.91
BrC2DP108	BraA08g011870.3.5C	296	32038.3	8.95	58.38
BrC2DP109	BraA08g014840.3.5C	1006	110762	5.78	38.77
BrC2DP110	BraA08g016600.3.5C	241	26547.8	8.27	69.35
BrC2DP111	BraA08g021020.3.5C	874	99646.7	6.39	29.91
BrC2DP112	BraA08g028550.3.5C	549	61881.9	5.52	29.93
BrC2DP113	BraA08g033480.3.5C	316	33146	5.53	37.52
BrC2DP114	BraA08g034950.3.5C	583	65381.6	5.56	29.66
BrC2DP115	BraA09g000190.3.5C	679	76483.9	9.16	52.79
BrC2DP116	BraA09g000520.3.5C	403	44739.1	8.46	32.7
BrC2DP117	BraA09g000540.3.5C	649	73745.1	7.57	50.18
BrC2DP118	BraA09g006490.3.5C	259	28110.9	4.53	42.41
BrC2DP119	BraA09g010280.3.5C	448	50207.6	9.85	57.6
BrC2DP120	BraA09g013480.3.5C	156	17361.2	4.54	43.31
BrC2DP121	BraA09g015790.3.5C	147	16219.9	4.28	35.82
BrC2DP122	BraA09g021570.3.5C	760	86772.6	8.58	43.62
BrC2DP123	BraA09g024100.3.5C	180	20094.2	6.3	44.47
BrC2DP124	BraA09g025780.3.5C	348	38709.1	5.14	39.53
BrC2DP125	BraA09g027720.3.5C	859	95827.8	8.48	37.25
BrC2DP126	BraA09g027960.3.5C	1012	116093	9.16	38.44
BrC2DP127	BraA09g039240.3.5C	290	32932.9	9.49	30.76
BrC2DP128	BraA09g041710.3.5C	160	18266.8	4.96	51.79
BrC2DP129	BraA09g042250.3.5C	1016	117161	9.02	50.33
BrC2DP130	BraA09g048170.3.5C	185	21019	5.64	26.71
BrC2DP131	BraA09g048530.3.5C	582	66376.2	5.44	44.67
BrC2DP132	BraA09g051420.3.5C	593	66282.3	6.59	43.06
BrC2DP133	BraA09g052600.3.5C	211	23884.5	9.49	44.6
BrC2DP134	BraA09g052710.3.5C	961	109336	9.22	41.26
BrC2DP135	BraA09g053090.3.5C	804	90664.9	8.9	33.25
BrC2DP136	BraA09g056790.3.5C	1889	203089	5.12	41.84
BrC2DP137	BraA09g057560.3.5C	541	61843	7.22	35.39
BrC2DP138	BraA09g064340.3.5C	322	33615.7	6.08	37.89
BrC2DP139	BraA09g064460.3.5C	583	64191.8	5.58	30.9
BrC2DP140	BraA09g065220.3.5C	345	38462.9	6.4	72.99
BrC2DP141	BraA09g066550.3.5C	593	65506.3	9.88	69.19
BrC2DP142	BraA09g066750.3.5C	985	111262	9.51	42.63
BrC2DP143	BraA10g000160.3.5C	902	100806	7.26	46
BrC2DP144	BraA10g002970.3.5C	596	66844.7	9.95	66.61
BrC2DP145	BraA10g004220.3.5C	559	62699.5	5.47	27.61
BrC2DP146	BraA10g006010.3.5C	319	35477.8	8.46	75.7
BrC2DP147	BraA10g008780.3.5C	1020	114720	5.97	44.14
BrC2DP148	BraA10g013850.3.5C	396	43457.1	4.79	55.78
BrC2DP149	BraA10g015510.3.5C	509	57529	8.24	36.1
BrC2DP150	BraA10g016720.3.5C	562	63967.8	6.43	41.28
BrC2DP151	BraA10g016730.3.5C	686	77550.1	6.52	50.46
BrC2DP152	BraA10g016740.3.5C	589	67135.7	8.33	38.03
BrC2DP153	BraA10g022180.3.5C	1050	117566	6.19	49.62
BrC2DP154	BraA10g025810.3.5C	769	88471.8	9.2	44.49
BrC2DP155	BraA10g026140.3.5C	272	30220.8	5.01	46.69
BrC2DP156	BraA10g029880.3.5C	635	69554.1	5.33	29.78
BrC2DP157	BraA10g032070.3.5C	381	43776	9.48	32.62
